# Supplementary material for: Robust Biomimetic Nacreous Aramid Nanofiber Composite Films with Ultrahigh Thermal Conductivity by Introducing Graphene Oxide and Edge-Hydroxylated Boron Nitride Nanosheet
Source: Nanomaterials (Basel). 2021 Sep 28;11(10):2544. doi: 10.3390/nano11102544 (PMC8539025; doi:10.3390/nano11102544)
Supplement: Supplementary file 1 [file nanomaterials-11-02544-s001.zip]

Archive with 1 entries (1 files):
- nanomaterials-1353584-supplementary.pdf
